# Supplementary material for: The dynamic transmission of positional information in stau- mutants during Drosophila embryogenesis
Source: eLife. 2020 Jun 8;9:e54276. doi: 10.7554/eLife.54276 (PMC7332292; doi:10.7554/eLife.54276)
Supplement: Source code 1. [file elife-54276-code1.zip]

Archive with 79 entries (70 files):
- SourceCode-06032020/
- SourceCode-06032020/AnglePlot/
- SourceCode-06032020/AnglePlot/myGetAP.m
- __MACOSX/
- __MACOSX/SourceCode-06032020/
- __MACOSX/SourceCode-06032020/AnglePlot/
- __MACOSX/SourceCode-06032020/AnglePlot/._myGetAP.m
- SourceCode-06032020/AnglePlot/differentAnglePlot.m
- __MACOSX/SourceCode-06032020/AnglePlot/._differentAnglePlot.m
- __MACOSX/SourceCode-06032020/._AnglePlot
- SourceCode-06032020/DualFushion/
- SourceCode-06032020/DualFushion/DualFusion1.m
- __MACOSX/SourceCode-06032020/DualFushion/
- __MACOSX/SourceCode-06032020/DualFushion/._DualFusion1.m
- SourceCode-06032020/DualFushion/K_mask_zhc_2.m
- __MACOSX/SourceCode-06032020/DualFushion/._K_mask_zhc_2.m
- SourceCode-06032020/DualFushion/DualFusionTutorial.m
- __MACOSX/SourceCode-06032020/DualFushion/._DualFusionTutorial.m
- SourceCode-06032020/DualFushion/DualFusion2.m
- __MACOSX/SourceCode-06032020/DualFushion/._DualFusion2.m
- __MACOSX/SourceCode-06032020/._DualFushion
- SourceCode-06032020/ImageAnglysis/
- SourceCode-06032020/ImageAnglysis/Main_ImageAnalysis_fix_embryos.asv
- __MACOSX/SourceCode-06032020/ImageAnglysis/
- __MACOSX/SourceCode-06032020/ImageAnglysis/._Main_ImageAnalysis_fix_embryos.asv
- SourceCode-06032020/ImageAnglysis/K_mask_zhc_2.m
- __MACOSX/SourceCode-06032020/ImageAnglysis/._K_mask_zhc_2.m
- SourceCode-06032020/ImageAnglysis/inpaint_nans.m
- __MACOSX/SourceCode-06032020/ImageAnglysis/._inpaint_nans.m
- SourceCode-06032020/ImageAnglysis/CheckHbboundary_7Eve_LSM.m
- __MACOSX/SourceCode-06032020/ImageAnglysis/._CheckHbboundary_7Eve_LSM.m
- SourceCode-06032020/ImageAnglysis/GetAveProfile.m
- __MACOSX/SourceCode-06032020/ImageAnglysis/._GetAveProfile.m
- SourceCode-06032020/ImageAnglysis/GetNormlizedprofile.m
- __MACOSX/SourceCode-06032020/ImageAnglysis/._GetNormlizedprofile.m
- SourceCode-06032020/ImageAnglysis/myGetAP.m
- __MACOSX/SourceCode-06032020/ImageAnglysis/._myGetAP.m
- SourceCode-06032020/ImageAnglysis/Krboundary.m
- __MACOSX/SourceCode-06032020/ImageAnglysis/._Krboundary.m
- SourceCode-06032020/ImageAnglysis/EmbryosAnalysis_new_triple.m
- __MACOSX/SourceCode-06032020/ImageAnglysis/._EmbryosAnalysis_new_triple.m
- SourceCode-06032020/ImageAnglysis/analyze_Embryo_new1.m
- __MACOSX/SourceCode-06032020/ImageAnglysis/._analyze_Embryo_new1.m
- SourceCode-06032020/ImageAnglysis/GetNormlizedprofile_sort.m
- __MACOSX/SourceCode-06032020/ImageAnglysis/._GetNormlizedprofile_sort.m
- SourceCode-06032020/ImageAnglysis/Readprofile.m
- __MACOSX/SourceCode-06032020/ImageAnglysis/._Readprofile.m
- SourceCode-06032020/ImageAnglysis/rearrange_Embryos_qua.m
- __MACOSX/SourceCode-06032020/ImageAnglysis/._rearrange_Embryos_qua.m
- SourceCode-06032020/ImageAnglysis/GetAPandDVlength.m
- __MACOSX/SourceCode-06032020/ImageAnglysis/._GetAPandDVlength.m
- SourceCode-06032020/ImageAnglysis/Filterboundary.m
- __MACOSX/SourceCode-06032020/ImageAnglysis/._Filterboundary.m
- SourceCode-06032020/ImageAnglysis/CalcSlope.m
- __MACOSX/SourceCode-06032020/ImageAnglysis/._CalcSlope.m
- SourceCode-06032020/ImageAnglysis/get_NucandCytoband_yz.m
- __MACOSX/SourceCode-06032020/ImageAnglysis/._get_NucandCytoband_yz.m
- SourceCode-06032020/ImageAnglysis/GetBoundary.m
- __MACOSX/SourceCode-06032020/ImageAnglysis/._GetBoundary.m
- SourceCode-06032020/ImageAnglysis/measure_CrossIntensity_new.m
- __MACOSX/SourceCode-06032020/ImageAnglysis/._measure_CrossIntensity_new.m
- SourceCode-06032020/ImageAnglysis/Main_ImageAnalysis_fix_embryos.m
- __MACOSX/SourceCode-06032020/ImageAnglysis/._Main_ImageAnalysis_fix_embryos.m
- SourceCode-06032020/ImageAnglysis/myEmMask.m
- __MACOSX/SourceCode-06032020/ImageAnglysis/._myEmMask.m
- SourceCode-06032020/ImageAnglysis/get_Axis.m
- __MACOSX/SourceCode-06032020/ImageAnglysis/._get_Axis.m
- SourceCode-06032020/ImageAnglysis/Hbanboundary.m
- __MACOSX/SourceCode-06032020/ImageAnglysis/._Hbanboundary.m
- SourceCode-06032020/ImageAnglysis/GetKrBoundary.m
- __MACOSX/SourceCode-06032020/ImageAnglysis/._GetKrBoundary.m
- SourceCode-06032020/ImageAnglysis/findHbPpeak_ThresMaxMethod_7Eve.m
- __MACOSX/SourceCode-06032020/ImageAnglysis/._findHbPpeak_ThresMaxMethod_7Eve.m
- SourceCode-06032020/ImageAnglysis/Imge_fliplr.m
- __MACOSX/SourceCode-06032020/ImageAnglysis/._Imge_fliplr.m
- __MACOSX/SourceCode-06032020/._ImageAnglysis
- SourceCode-06032020/README.txt
- __MACOSX/SourceCode-06032020/._README.txt
- __MACOSX/._SourceCode-06032020
