# Supplementary material for: The dynamic transmission of positional information in stau- mutants during Drosophila embryogenesis
Source: eLife. 2020 Jun 8;9:e54276. doi: 10.7554/eLife.54276 (PMC7332292; doi:10.7554/eLife.54276)
Supplement: Source code 1. [file elife-54276-code1.zip › SourceCode-06032020/DualFushion/DualFusion1.m]

function DualFusion1(posi,num_sig_1,num_sig_2,filepath1,filepath2,path_list_1,path_list_2,dirName,chNum)
    width = 80;
    matchingRange=500;
for i=1:size(posi,2)
    if posi(1,i) == 0
        if chNum == 0
             F2 = strcat(filepath2,'/',path_list_2(posi(2,i)+num_sig_2*chNum+1).name);%aviod the value deletion
        else
             F2 = strcat(filepath2,'/',path_list_2(posi(2,i)+num_sig_2*chNum).name);
        end
       
        kfu = imread(F2);
        Ffu=sprintf(strcat(dirName,'/kfu%03d.tif'),posi(2,i));
        imwrite(kfu,char(Ffu),'tif');
    end
    
    if posi(1,i)~=0 && posi(2,i)~=0
        F1 = strcat(filepath1,'/',path_list_1(posi(1,i)+num_sig_1*chNum).name);
        F2 = strcat(filepath2,'/',path_list_2(posi(2,i)+num_sig_2*chNum).name);
        Ffu=sprintf(strcat(dirName,'/kfu%03d.tif'),posi(2,i));
        im1=imread(F1);
        im2=imread(F2);
        im1=fliplr(im1);  
        s1=sum(im1);
        s2=sum(im2);
        s1=circshift(s1,[0,-matchingRange]);
        for j=1:2*matchingRange
            t=circshift(s1,[0,j]);
            A(1,j)=sum((t-s2).*(t-s2));
        end
        [~,p]=min(A);
        f1(i)=p-matchingRange+1;
        clear t s1 s2 p A
        s1=sum(im1,2)';
        s2=sum(im2,2)';
        s1=circshift(s1,[0,-matchingRange]);
        for j=1:2*matchingRange
            t=circshift(s1,[0,j]);
            A(1,j)=sum((t-s2).*(t-s2));
        end
        [~,p]=min(A);
        f2(i)=p-matchingRange+1;
        clear t s1 s2 p A
        imft=circshift(im1,[f2(i),f1(i)]);
        kfu=(imft+im2)/2;
        imwrite(kfu,char(Ffu),'tif');
    end
end
