# Supplementary material for: The dynamic transmission of positional information in stau- mutants during Drosophila embryogenesis
Source: eLife. 2020 Jun 8;9:e54276. doi: 10.7554/eLife.54276 (PMC7332292; doi:10.7554/eLife.54276)
Supplement: Source code 1. [file elife-54276-code1.zip › SourceCode-06032020/DualFushion/K_mask_zhc_2.m]

function [A,Em] = K_mask_zhc_2(im,threo)
%     im(:,1:10)=0;
%     im(:,end-10:end)=0;
%     im = imadjust(im);
%     im = medfilt2(im);
    M=zeros(size(im));
%     for i=20:size(im,1)-21
%         for j=20:size(im,2)-21
%             a=abs((im(i-1,j)+im(i-1,j-1)+im(i-1,j+1))-(im(i+1,j)+im(i+1,j-1)+im(i+1,j+1)));
%             b=abs((im(i,j-1)+im(i-1,j-1)+im(i+1,j-1))-(im(i,j+1)+im(i-1,j+1)+im(i+1,j+1)));
%             c=abs((im(i+1,j+1)+im(i+1,j)+im(i,j+1))-(im(i-1,j-1)+im(i-1,j)+im(i,j-1)));
%             d=abs((im(i+1,j-1)+im(i+1,j)+im(i,j-1))-(im(i-1,j+1)+im(i-1,j)+im(i,j+1)));
%             
%             delta=max(max(a,b),max(c,d));
%             if(delta>threo)    %70
%                 M(i,j)=delta;
%             end
%         end
%     end
    clear i j a b c d delta 
%     width = 20;
%     im = double(im);
%     im = im - imfilter(im, fspecial('average', width)); %mean normalize
%     im = im ./ (sqrt(imfilter(im .* im, fspecial('average', width))));
%     im = im / std(im(:));
%     im = double(im);
%     %figure,imshow(im);
%    % pause    
    
%     im(:,1:30)=0;
%     im(:,end-30:end)=0; 
%     
%     im(1:30,:)=0;
%     im(end-30:end,:)=0;
    
    Outline = bwareaopen(im>threo,800,4);%3000
    L = bwlabel(Outline);
    L1 = regionprops(L,'Area');
    areas = [L1.Area];
    biggestregion = find(max(areas)==areas);
    outline = (L==biggestregion);
    Em = imfill(outline,'holes');
    %figure,imshow(Em);
    
%     M1 = im2bw(im,graythresh(im));
%     M1 = im2bw(M,graythresh(M));
%     BW = imbinarize(im,'adaptive','ForegroundPolarity','dark','Sensitivity',0.4);
%     M2=bwareaopen(M1,10,4);
%     M3=imerode(M2,strel('diamond',2));
%     [m n] = size(M3);
%     M3 = ones(m,n) - M3;
%     M3 = bwareaopen(M3,100,4);
%    M3=M2;
    max_connector=1;
    for connector=1:max_connector
        M4=imdilate(Em,strel('diamond',connector));
        M5=imfill(M4,'holes');
        if((sum(sum(M5-M4))>sum(sum(M4)))||(connector==max_connector))
            M6=bwlabel(M5);
            A=regionprops(M6,'Area');
            area=[A.Area];
            if(size(area,1)==0)
                A=0;
                break;
            end
            A=max(area);
            t=find(area==max(area));
            M6(M6~=t(1,1))=0;
            M6=imerode(M6,strel('diamond',round(connector/3)));
            M6=imerode(M6,strel('diamond',round(connector/3)));
            M6=imerode(M6,strel('diamond',round(connector/3)));
          %  disp(connector)
            break
        end
    end
%     imshow(im,[]);
%     pause
%     imshow(M,[])
%     pause
%     imshow(M1,[])
%     pause
%     imshow(M2,[])
%     pause
%     imshow(M3,[])
%     pause
%     imshow(M4,[]);
%     pause
%     imshow(M5,[]);
%     pause
%     imshow(M6,[])
%     pause
%     for i=1:10       
%         pause
%         imshow(im,[])
%         pause
%         imshow(M6);
%     end


%      subplot(2,3,1)
%      imshow(M1)
%      subplot(2,3,2)
%      imshow(im,[])
%      subplot(2,3,3)
%      imshow(M3)
%      subplot(2,3,4)
%      imshow(M4)
%      subplot(2,3,5)
%      imshow(M5)
%      subplot(2,3,6)
%      imshow(M6)
 end
