# Supplementary material for: The dynamic transmission of positional information in stau- mutants during Drosophila embryogenesis
Source: eLife. 2020 Jun 8;9:e54276. doi: 10.7554/eLife.54276 (PMC7332292; doi:10.7554/eLife.54276)
Supplement: Source code 1. [file elife-54276-code1.zip › SourceCode-06032020/DualFushion/DualFusion2.m]

function DualFusion2(posi,num_sig_1,num_sig_2,filepath1,filepath2,path_list_1,path_list_2,dirName,chNum)


for i=1:size(posi,2)
    if posi(1,i)~=0 && posi(2,i)~=0
        F1 = strcat(input_filepath1,'/',path_list_1(posi(1,i)+num_sig_1*3).name);
        F2 = strcat(input_filepath2,'/',path_list_2(posi(2,i)+num_sig_2*3).name);
        Ffu=sprintf(strcat(dirName,'/kfu%03d.tif'),posi(2,i));
        im1=imread(F1);
        im2=imread(F2);
        im2=fliplr(im2);
        im12 = imregister(im1, im2,'translation', optimizer, metric);

        imwrite(im12,str2mat(Ffu),'tif');
    end
end
