# Supplementary material for: The dynamic transmission of positional information in stau- mutants during Drosophila embryogenesis
Source: eLife. 2020 Jun 8;9:e54276. doi: 10.7554/eLife.54276 (PMC7332292; doi:10.7554/eLife.54276)
Supplement: Source code 1. [file elife-54276-code1.zip › SourceCode-06032020/ImageAnglysis/K_mask_zhc_2.m]

function [A,Em] = K_mask_zhc_2(im,threo)
    M=zeros(size(im));

    clear i j a b c d delta     
    Outline = bwareaopen(im>threo,800,4);%3000
    L = bwlabel(Outline);
    L1 = regionprops(L,'Area');
    areas = [L1.Area];
    biggestregion = find(max(areas)==areas);
    outline = (L==biggestregion);
    Em = imfill(outline,'holes');
    max_connector=1;
    for connector=1:max_connector
        M4=imdilate(Em,strel('diamond',connector));
        M5=imfill(M4,'holes');
        if((sum(sum(M5-M4))>sum(sum(M4)))||(connector==max_connector))
            M6=bwlabel(M5);
            A=regionprops(M6,'Area');
            area=[A.Area];
            if(size(area,1)==0)
                A=0;
                break;
            end
            A=max(area);
            t=find(area==max(area));
            M6(M6~=t(1,1))=0;
            M6=imerode(M6,strel('diamond',round(connector/3)));
            M6=imerode(M6,strel('diamond',round(connector/3)));
            M6=imerode(M6,strel('diamond',round(connector/3)));

            break
        end
    end

 end
