# Supplementary material for: The dynamic transmission of positional information in stau- mutants during Drosophila embryogenesis
Source: eLife. 2020 Jun 8;9:e54276. doi: 10.7554/eLife.54276 (PMC7332292; doi:10.7554/eLife.54276)
Supplement: Source code 1. [file elife-54276-code1.zip › SourceCode-06032020/ImageAnglysis/GetAveProfile.m]

function Aveprofile= GetAveProfile(Inputprofile,Xbinsize)
%UNTITLED4 Summary of this function goes here

% Inputprofile is a m*n*2 matrix
%   Detailed explanation goes here

if ~exist('Xbinsize') || isempty(Xbinsize), Xbinsize = 0.01; end   % minimum peak height

Xmin=0; Xmax=0.999;Xbin=0.001;
Pbinsize=floor(1/2*Xbinsize/Xbin);

%Aveprofile=filter(ones(Pbinsize,1)/Pbinsize,1,Inputprofile);  % filter shifts

npt=size(Inputprofile,1);
Aveprofile=Inputprofile;

for i=1:npt
 ind_L=max(1,i-Pbinsize);
 ind_R=min(i+Pbinsize,npt);
 Aveprofile(i,:,:)=nanmean(Inputprofile(ind_L:ind_R,:,:));
end

end
