# Supplementary material for: The dynamic transmission of positional information in stau- mutants during Drosophila embryogenesis
Source: eLife. 2020 Jun 8;9:e54276. doi: 10.7554/eLife.54276 (PMC7332292; doi:10.7554/eLife.54276)
Supplement: Source code 1. [file elife-54276-code1.zip › SourceCode-06032020/ImageAnglysis/GetNormlizedprofile.m]

function Normprofile= GetNormlizedprofile(Inputprofile,Xbinsize,flag,fig)
%UNTITLED5 Summary of this function goes here
%   Detailed explanation goes here
if ~exist('Xbinsize') || isempty(Xbinsize), Xbinsize = 0.003; end
%if ~exist('flag') || isempty(flag), flag=0; end
if ~exist('fig') || isempty(fig), fig=1; end

if  ~exist('Emprofile') %%YZ
load Emprofile
end


[m n k]=size(Inputprofile);%mλ�ã�n��̥��ţ�k��1��dorsal��k��2ventral
APx=0:0.001:0.999;


% remove the NaN data points

for i=1:k
for j=1:n
 Inputprofile(:,j,i)=inpaint_nans(Inputprofile(:,j,i));
end
end

% Average the data
if Xbinsize>0.001
bigAve = GetAveProfile(Inputprofile, 0.01);
Inputprofile=GetAveProfile(Inputprofile,Xbinsize);
end


% Normlize the data


cmap=colormap(jet(n));
Normprofile=zeros(m,n,2);
%NormHbprofile10_15=zeros(m,n,2)
%NormHbprofile=zeros(m,n,2);

%IntMax=max(Inputprofile); IntMin=min(Inputprofile);

%if flag
%   IntMax = max(bigAve(100:900,:,:));
%   
% else
    
IntMax=max(Inputprofile(300:600,:,:)); 

%end

IntMin=min(Inputprofile(500:900,:,:));

% if fig
     figure('windowstyle', 'docked');
     axis square
     xlabel('x/L(%EL)','fontsize',16);
     ylabel('Normlized profile','fontsize',16);

     for i=1:n
         %EmindlistAbnormal=[3, 19, 21, 25, 31, 42, 44, 47, 56, 64, 69, 76, 80, 84, 88, 91, 95, 97, 111, 127, 128, 130, 131, 136, 137, 145, 149, 160, 163, 171];
         
         Normprofile(:,i,1)=(Inputprofile(:,i,1)-IntMin(1,i,1))/(IntMax(1,i,1)-IntMin(1,i,1));
         Normprofile(:,i,2)=(Inputprofile(:,i,2)-IntMin(1,i,2))/(IntMax(1,i,2)-IntMin(1,i,2));
         
         figure;
         xlim([0.05 0.95]);
         ylim([0 1.1]);
         %%y1=smooth(Normprofile(:,i,1),20);
         
         %if Emprofile.Hbcheck_7Eve(i,2)==1
         %%if Emprofile.Em(i).Orientation==1&Emprofile.Krcheck(find((Emprofile.Krcheck(:,1)==i)>0),2)==1%&ismember(i,EmindlistAbnormal)==0 %���鴦��ʹ��
         
         %%&Emprofile.Hbchecklist(find((Emprofile.Hbchecklist(:,1)==i)>0),2)==1
         p=plot(APx,Normprofile(:,i,1),'markersize',2,'linewidth',2,'linestyle','-');
         %p=plot(APx,Normprofile(:,i,2),'markersize',2,'linewidth',2,'linestyle','-');
         
         i
         % c=p1.Color;
         % p1.Color=[0.78 0.1 0.24];%Eve:[0.78 0.1 0.24],Bcd��ɫ[0.3,0.6,0.2]; Hb:[0.45 0.13 0.4]
         set(p,'color',cmap(i,:));
         % hold on
         %xlabel('X/L','fontsize',16);
         %ylabel('Normalized Intensity','fontsize',16);
         %legend('Dorsal profile','Ventral profile');
         % title('Dorsal profile');
         % axis square;
         %end
     end

ax = gca;
box(ax,'on');
axis(ax,'square');
set(ax,'Linewidth',2);
set(ax,'FontSize',30);
xlabel('EL','FontSize',30);
ylabel('Normalized profiles','FontSize',30);

 %saveas(gcf,'Normalized profiles','tif');
% saveas(gcf,'Normalized profiles','fig');

% %subplot 122
% % hold on;
% % y2=smooth(Normprofile(:,i,2),20)
% % p2=plot(APx,y2,'g','markersize',2,'linewidth',2,'linestyle',':');
% % c=p2.Color;
% % p2.Color=[0.78 0.1 0.24];
% % %set(p,'color',cmap(n,:));
% % xlabel('X/L','fontsize',20);
% % ylabel('Normalized profile','fontsize',20);
% % %legend('Dorsal profile','Ventral profile');
% % title('Eve profile','FontWeight','bold','fontsize',32);
% % 
% %     %end
% % legend({'Dorsal profile','Ventral profile'},'FontSize',15,'linewidth',2,'FontWeight','bold');
% % legend('boxoff');
% 
% % plot(APx,Normprofile(:,:,2),'*','markersize',2);
% %end
% %end
% 
% %save Emprofile NormHbprofile
% %save NormHbprofile10_15 NormHbprofile10_15
end
