# Supplementary material for: The dynamic transmission of positional information in stau- mutants during Drosophila embryogenesis
Source: eLife. 2020 Jun 8;9:e54276. doi: 10.7554/eLife.54276 (PMC7332292; doi:10.7554/eLife.54276)
Supplement: Source code 1. [file elife-54276-code1.zip › SourceCode-06032020/ImageAnglysis/Krboundary.m]

%% get the Kr boundary of anterior and posterior

% get the normalized profile
% dated / Krprofiled
close all
clc
clear
APx=0.001:0.001:1;

% m = size(Normprofilev,2);
%  NaNs = [];NoN = [];
% for i = 1:m
%     
%     if isnan(Normprofilev(:,i))
%         NaNs = cat(2,NaNs,i);
%     else 
%         NoN = cat(2,NoN,i);
%     end
% end
% 
% Normprofilevend = Normprofilev(:,NoN);
% Normprofile = Normprofilevend;
filelist = dir('meanKrprofile*.mat');
[Num a] = size(filelist);
filename = filelist.name;

fig1 = 1;
if fig1
APx=0.001:0.001:1;
cmap=colormap(jet(8));
% figure,
for k = 1:Num
    
    fname = filelist(k).name;
    load(fname);
    name = fname(1:end-4);
    ans = eval(name);
    Normprofile = ans(:,18);
    
    plot(APx,Normprofile,'.','MarkerSize',17,'color',cmap(k,:));
    hold on
    clear name ans Normprofile
end;
axis square
box on
set(gca,'linewidth',2,'FontSize',29);
xlim([0.05 0.95]);ylim([0 1]);
colorbar('YTick',[0 1],'YTickLabel',{'5','55'});

end


fig = 0;

if fig
KranAll = [];
for i = 1:Num
    
    fname = filelist(i).name;
    load(fname);
    name = fname(1:end-4);
    ans = eval(name);
Normprofile = ans(:,18);
method = 1;

[Kranboundary Krpoboundary] = GetkrBoundary(Normprofile,method)
KranAll = cat(1,KranAll,Kranboundary);

end;
end

function [Kranboundary Krpoboundary]= GetkrBoundary(Normprofile,method)
%UNTITLED3 Summary of this function goes here
% case 1
% Get the boundary by finding the x position in the ratne of [0.4 0.6] and
% intensity is 0.5 in the normlized intensity profile
% case 2
%  Extract the maximum peak from the filtered profile
%   Detailed explanation goes here


[m n]=size(Normprofile);%m:norm_intensity,n:number,k:dorsal\ventral no k
Kranboundary=zeros(n,2);
Krpoboundary=zeros(n,2);

%k=1;
switch method

case 1
%Xmin=0.3; Xmax=0.4; Xbin=0.001;
% for the anterior
Xmin=0.3; Xmax=0.6; Xbin=0.001;
Pmin=ceil(Xmin/Xbin)+1; Pmax=ceil(Xmax/Xbin)+1;
xboundary=Xmin:Xbin:Xmax;


  for i=1:n
   %  for i=[79,80];

 
      IntBoundary=Normprofile(Pmin:Pmax,i);
      %XBoundary1=xboundary(IntBoundary>0.45 & IntBoundary<0.55);
      XBoundary1=xboundary(IntBoundary>0.46*max(Normprofile(300:600,i)) & IntBoundary<0.54*max(Normprofile(300:600,i)));%ǰ��pattern�������һ���λ��
      XBoundary1=XBoundary1';
      if length(XBoundary1)==1|length(XBoundary1)==0
            Kranboundary(i)= 0;
        else
      splits = kmeans(XBoundary1,2);
        Boundary1 = XBoundary1(splits==1);
        Boundary2 = XBoundary1(splits==2);
        B1=nanmean(Boundary1);
        B2=nanmean(Boundary2);
        Kranboundary(i)=max(B1,B2);  % original is max(B1,B2)
      end
   %   IntBoundary=Normprofile(Pmin:Pmax,i,2);
   %   XBoundary1=xboundary(IntBoundary>0.45 & IntBoundary<0.55);
    %  Hbboundary(i,2)=nanmean(XBoundary1);

  end
  
 % for the posterior
Xmin=0.5; Xmax=0.7; Xbin=0.001;
Pmin=ceil(Xmin/Xbin)+1; Pmax=ceil(Xmax/Xbin)+1;
xboundary=Xmin:Xbin:Xmax;

  for i=1:n
      %  for i=[79,80];
 
          
          IntBoundary=Normprofile(Pmin:Pmax,i);
          %XBoundary1=xboundary(IntBoundary>0.45 & IntBoundary<0.55);
          XBoundary1=xboundary(IntBoundary>0.45*max(Normprofile(300:600,i)) & IntBoundary<0.55*max(Normprofile(300:600,i)));%ǰ��pattern�������һ���λ��
          XBoundary1=XBoundary1';
          if length(XBoundary1)==1|length(XBoundary1)==0
              Krpoboundary(i)= 0;
          else
              splits = kmeans(XBoundary1,2);
              Boundary1 = XBoundary1(splits==1);
              Boundary2 = XBoundary1(splits==2);
              B1=nanmean(Boundary1);
              B2=nanmean(Boundary2);
              Krpoboundary(i)=max(B1,B2);
          end
          %   IntBoundary=Normprofile(Pmin:Pmax,i,2);
          %   XBoundary1=xboundary(IntBoundary>0.45 & IntBoundary<0.55);
          %  Hbboundary(i,2)=nanmean(XBoundary1);

  end
  
  
case 2
    mph=0.001; np=1; mpd=300; threshold=0;  
    Boundaryprofile=zeros(m, n ,k);
    
 for i=1:n
 for j=1:k
  
     Boundaryprofile(:,i,j)=inpaint_nans(Filterboundary(Normprofile(:,i,j)));
     [~,locs]=findpeaks(Boundaryprofile(:,i,j),'minpeakheight',mph,'minpeakdistance',mpd,'threshold',threshold,'npeaks',np);
     if ~isempty(locs)
     Kranboundary(i,j)=locs/1000;
     else
     Kranboundary(i,j)=0;
     end
 end    
 end

end

end
