# Supplementary material for: The dynamic transmission of positional information in stau- mutants during Drosophila embryogenesis
Source: eLife. 2020 Jun 8;9:e54276. doi: 10.7554/eLife.54276 (PMC7332292; doi:10.7554/eLife.54276)
Supplement: Source code 1. [file elife-54276-code1.zip › SourceCode-06032020/ImageAnglysis/GetNormlizedprofile_sort.m]

function [Normprofile_sort,boundary]= GetNormlizedprofile_sort(Emprofile,Inputprofile,Xbinsize,flag,fig,side)
%UNTITLED5 Summary of this function goes here
%   Detailed explanation goes here
if ~exist('Xbinsize') || isempty(Xbinsize), Xbinsize = 0.003; end
%if ~exist('flag') || isempty(flag), flag=0; end
if ~exist('fig') || isempty(fig), fig=1; end

% if  ~exist('Emprofile') %%YZ
% load Emprofile
% end
% 


[m n k]=size(Inputprofile);%mÎ»ÖÃ£¬nÅßÌ¥±àºÅ£¬k£½1ÊÇdorsal£¬k£½2ventral
APx=0:0.001:0.999;


% remove the NaN data points

for i=1:k
for j=1:n
 Inputprofile(:,j,i)=inpaint_nans(Inputprofile(:,j,i));
end
end

% Average the data
if Xbinsize>0.001
bigAve = GetAveProfile(Inputprofile, 0.01);
Inputprofile=GetAveProfile(Inputprofile,Xbinsize);
end


% Normlize the data


cmap=colormap(jet(n));
Normprofile=zeros(m,n,2);
%NormHbprofile10_15=zeros(m,n,2)
%NormHbprofile=zeros(m,n,2);

%IntMax=max(Inputprofile); IntMin=min(Inputprofile);

%if flag
%   IntMax = max(bigAve(100:900,:,:));
%   
% else
    
IntMax=max(Inputprofile(110:900,:,:)); 

%end

IntMin=min(Inputprofile(110:900,:,:));

% if fig
     %figure('windowstyle', 'docked');
%      axis square
%      xlabel('x/L(%EL)','fontsize',16);
%      ylabel('Normlized profile','fontsize',16);
k=1;
     for i=1:n
         %EmindlistAbnormal=[3, 19, 21, 25, 31, 42, 44, 47, 56, 64, 69, 76, 80, 84, 88, 91, 95, 97, 111, 127, 128, 130, 131, 136, 137, 145, 149, 160, 163, 171];

    Normprofile(:,i,1)=(Inputprofile(:,i,1)-IntMin(1,i,1))/(IntMax(1,i,1)-IntMin(1,i,1));
    Normprofile(:,i,2)=(Inputprofile(:,i,2)-IntMin(1,i,2))/(IntMax(1,i,2)-IntMin(1,i,2));

%figure;
% xlim([0.05 0.95]);
% ylim([0 1.1]);
% %%y1=smooth(Normprofile(:,i,1),20);
% ax = gca;
% box(ax,'on');
% axis(ax,'square');
% set(ax,'Linewidth',2);
% set(ax,'FontSize',30);
% 
% c = colorbar;
% set(gcf,'colormap',cmap);
% %c.Label.String = 'Orientation(\circ)';
% c.Ticks=[0 1/6 2/6 3/6 4/6 5/6 1];
% c.TickLabels={'0','30','60','90','120','150','180'};
% c.Label.FontSize=10;
% 
% 
% xlabel('EL','FontSize',30);
% ylabel('Normalized profiles','FontSize',30);

if side==1
if Emprofile.Hbcheck_7Eve(i,2)==1
% p=plot(APx,Normprofile(:,i,1),'markersize',2,'linewidth',2,'linestyle','-');
% %p=plot(APx,Normprofile(:,i,1),APx,Normprofile(:,i,2),'markersize',2,'linewidth',2,'linestyle','-');
% %both sides
% set(p,'color',cmap(i,:));
% hold on
boundary(k,1)=Emprofile.Hbboundary_7Eve(i,1,1);
boundary(k,2)=i;
else 
boundary(k,1)=NaN;
boundary(k,2)=i;
end
k=k+1;
Emprofile.sort1boundary=boundary;
Normprofile_sort(:,i)=Normprofile(:,i,1);
save Emprofile Emprofile

saveas(gcf,'Hbprofiles_orientation_1','tif');
end

if side==2
if Emprofile.Hbcheck_7Eve(i,3)==1
% p=plot(APx,Normprofile(:,i,2),'markersize',2,'linewidth',2,'linestyle','-');
% set(p,'color',cmap(i,:));
% hold on
boundary(k,1)=Emprofile.Hbboundary_7Eve(i,2,1);
boundary(k,2)=i;
else 
boundary(k,1)=NaN;
boundary(k,2)=i;
end
   
k=k+1;
Emprofile.sort2boundary=boundary;
save Emprofile Emprofile
saveas(gcf,'Hbprofiles_orientation_2','tif');
Normprofile_sort(:,i)=Normprofile(:,i,2);

end
     end

   save Emprofile Emprofile  

% saveas(gcf,'Normalized profiles','fig');

% %subplot 122
% % hold on;
% % y2=smooth(Normprofile(:,i,2),20)
% % p2=plot(APx,y2,'g','markersize',2,'linewidth',2,'linestyle',':');
% % c=p2.Color;
% % p2.Color=[0.78 0.1 0.24];
% % %set(p,'color',cmap(n,:));
% % xlabel('X/L','fontsize',20);
% % ylabel('Normalized profile','fontsize',20);
% % %legend('Dorsal profile','Ventral profile');
% % title('Eve profile','FontWeight','bold','fontsize',32);
% % 
% %     %end
% % legend({'Dorsal profile','Ventral profile'},'FontSize',15,'linewidth',2,'FontWeight','bold');
% % legend('boxoff');
% 
% % plot(APx,Normprofile(:,:,2),'*','markersize',2);
% %end
% %end
% 
% %save Emprofile NormHbprofile
% %save NormHbprofile10_15 NormHbprofile10_15
end
