# Supplementary material for: The dynamic transmission of positional information in stau- mutants during Drosophila embryogenesis
Source: eLife. 2020 Jun 8;9:e54276. doi: 10.7554/eLife.54276 (PMC7332292; doi:10.7554/eLife.54276)
Supplement: Source code 1. [file elife-54276-code1.zip › SourceCode-06032020/ImageAnglysis/Readprofile.m]

function [Selectprofile APx]=Readprofile(Emprofile,Emindlist,Selectchannelnum,inpaintflag,fig)
%UNTITLED Summary of this function goes here,
%   Detailed explanation goes here

% if  ~exist('Emprofile') %%YZ
% load Emprofile
% end

if ~exist('Emindlist') || isempty(Emindlist), Emindlist=1:length(Emprofile.Em); end

if ~exist('Selectchannelnum') || isempty(Selectchannelnum), Selectchannelnum=1; end

if ~exist('inpaintflag') || isempty(inpaintflag), inpaintflag=0; end

if ~exist('fig') || isempty(fig), fig=1; end
     

APx=0:0.001:0.999;
APx=APx';


numEm=length(Emindlist);

cmap=colormap(jet(numEm));

%xdatapnts=length(Emprofile.Em(1).dorsal(:,1,Selectchannelnum));
xdatapnts=length(Emprofile.Em(1).dorsal(:,1,Selectchannelnum));

Selectprofile=zeros(xdatapnts,numEm,2); 

for i=1:length(Emindlist)   
    %if Emprofile.Em(i).Mutant==1
    
    if inpaintflag
    
    Selectprofile(:,i,1)=inpaint_nans(Emprofile.Em(Emindlist(i)).dorsal(:,2,Selectchannelnum));
    
    Selectprofile(:,i,2)=inpaint_nans(Emprofile.Em(Emindlist(i)).ventral(:,2,Selectchannelnum));
    
    else
        
    
        
    Selectprofile(:,i,1)=Emprofile.Em(Emindlist(i)).dorsal(:,2,Selectchannelnum);
    
    Selectprofile(:,i,2)=Emprofile.Em(Emindlist(i)).ventral(:,2,Selectchannelnum);
    

    end
    
    %end
    %  hold on;
  %  p1=plot(APx,Hbprofile(:,:,1),'o','markersize',2);
   % set(p1,'color',cmap(i,:));
  %  p2=plot(APx,Hbprofile(:,:,2),'*','markersize',2);
   % set(p2,'color',cmap(i,:));
      
   % if length(singleprofile1)==xdatapnts && length(singleprofile2)==xdatapnts   
   % Hbprofile(:,i,1)=singleprofile1;
   % Hbprofile(:,i,2)=singleprofile2;
   % else
    %display(sprintf('Wrong profile of Em %02g',i));
    %end
end
    
 [m n k]=size(Selectprofile);%mÎ»ÖÃ£¬nÅßÌ¥±àºÅ£¬k£½1ÊÇdorsal£¬k£½2ventral
APx=0:0.001:0.999;


% remove the NaN data points

for i=1:k
for j=1:n
 Selectprofile(:,j,i)=inpaint_nans(Selectprofile(:,j,i));
end
end   


if fig
figure('windowstyle', 'docked');


for n=1:numEm

subplot 121
hold on;

p=plot(APx,Selectprofile(:,n,1),'o','markersize',2);
set(p,'color',cmap(n,:));

subplot 122
hold on;

p=plot(APx,Selectprofile(:,n,2),'*','markersize',2);
set(p,'color',cmap(n,:));


end

subplot 121

xlabel('X/L','fontsize',16);
ylabel('Raw profile','fontsize',16);
xlim([0.1 0.9])
%ylim([800 5000])

title('Dorsal profile');
axis square

subplot 122

xlabel('X/L','fontsize',16);
ylabel('Raw profile','fontsize',16);
xlim([0.1 0.9])
%ylim([800 5000])

title('Ventral profile');
axis square;


name='GradientProfile';  


saveas(gcf,name,'fig'); saveas(gcf,name,'tif'); saveas(gcf,name,'pdf');

 
end

end
