# Supplementary material for: The dynamic transmission of positional information in stau- mutants during Drosophila embryogenesis
Source: eLife. 2020 Jun 8;9:e54276. doi: 10.7554/eLife.54276 (PMC7332292; doi:10.7554/eLife.54276)
Supplement: Source code 1. [file elife-54276-code1.zip › SourceCode-06032020/ImageAnglysis/GetAPandDVlength.m]

function [APDVlength EL Orient]= GetAPandDVlength(Emprofile,pixelscale)
%UNTITLED3 Summary of this function goes here
%   Detailed explanation goes here
level=1e-3; nbits=12;

%load results

numEm=length(Emprofile.Em);

APDVlength=zeros(numEm,3);
Orient = zeros(numEm,1);


for i=1:numEm
% i
 I_mask=Emprofile.Em(i).Emmask;
 
 [ycoords, xcoords] = find(bwperim(I_mask));
 len=length(ycoords);
 
 xdist = xcoords * ones(1,len,'single') - ones(len,1,'single') * xcoords';
 ydist = ycoords * ones(1,len,'single') - ones(len,1,'single') * ycoords';
 
 APxy=Emprofile.Em(i).APxy;
 
 APDVlength(i,1)=APxy(3)-APxy(1);
 APDVlength(i,2)=max(max(abs(xdist)));
 APDVlength(i,3)=max(max(abs(ydist)));
% Orient(i) = Emprofile.Em(i).Emorientation;
 
EL(i,:)=APDVlength(i,:).*pixelscale;
 
 
 
end


% figure('windowstyle','docked');
% 
% plot(APDVlength(:,1)/mean(APDVlength(:,1)),APDVlength(:,3)/mean(APDVlength(:,3)),'ro');
% 
% axis square;
% xlim([0.85 1.15]);
% ylim([0.85 1.15]);
% 
% 
% figure('windowstyle','docked');
% 
% plot(APDVlength(:,1),APDVlength(:,1)./APDVlength(:,3),'ro');
% 
% axis square;
% xlim([0.85 1.15]);
% ylim([0.85 1.15]);

    

    
 

end
