# Supplementary material for: The dynamic transmission of positional information in stau- mutants during Drosophila embryogenesis
Source: eLife. 2020 Jun 8;9:e54276. doi: 10.7554/eLife.54276 (PMC7332292; doi:10.7554/eLife.54276)
Supplement: Source code 1. [file elife-54276-code1.zip › SourceCode-06032020/ImageAnglysis/Filterboundary.m]

function Boundaryprofile= Filterboundary(Inputprofile,Binsize)
%UNTITLED Summary of this function goes here
%   Detailed explanation goes here

if ~exist('Binsize') || isempty(Binsize), Binsize = 25; end

Filtersize=4*Binsize+1;
Filter=[ones(2*Binsize,1); 0 ; -ones(2*Binsize,1)]/Filtersize;
%Filter=[ones(Binsize,1); 1:-2/70:-1; -ones(Binsize,1)]/Filtersize;
%Filter=cat(1,ones(Binsize,1),[1:-1/Binsize:-1]',-ones(Binsize,1))/Filtersize;


numpnts=length(Inputprofile);
Boundaryprofile=zeros(numpnts,1);

for i=2*Binsize+1:numpnts-2*Binsize  

%Boundaryprofile(i)=nanmean(Filter.*Inputprofile(i-Binsize:i+Binsize));
Boundaryprofile(i)=nanmean(Filter.*Inputprofile(i-2*Binsize:i+2*Binsize));

end


end
