# Supplementary material for: The dynamic transmission of positional information in stau- mutants during Drosophila embryogenesis
Source: eLife. 2020 Jun 8;9:e54276. doi: 10.7554/eLife.54276 (PMC7332292; doi:10.7554/eLife.54276)
Supplement: Source code 1. [file elife-54276-code1.zip › SourceCode-06032020/ImageAnglysis/CalcSlope.m]

function angle=CalcSlope(NormHbprofile,Hbboundary2)
for i=1:36 % modified by zhc .  for there is only one picture
    dNormHb(:,i,1)=diff(1000*NormHbprofile(:,i,1));
    dNormHb(:,i,2)=diff(1000*NormHbprofile(:,i,2));
    if Hbboundary2(i,1)==0
        k(i,1)=0;
    else
        k(i,1)=dNormHb(1000*Hbboundary2(i,1),i,1);
    end
    if Hbboundary2(i,2)==0
        k(i,2)=0;
    else
        k(i,2)=dNormHb(1000*Hbboundary2(i,2),i,2);
    end
    
end
angle=-atan(k).*180./pi;
