# Supplementary material for: The dynamic transmission of positional information in stau- mutants during Drosophila embryogenesis
Source: eLife. 2020 Jun 8;9:e54276. doi: 10.7554/eLife.54276 (PMC7332292; doi:10.7554/eLife.54276)
Supplement: Source code 1. [file elife-54276-code1.zip › SourceCode-06032020/ImageAnglysis/GetBoundary.m]

function [Hbboundary Boundaryprofile]= GetBoundary(Normprofile,method)
%UNTITLED3 Summary of this function goes here
% case 1
% Get the boundary by finding the x position in the ratne of [0.4 0.6] and
% intensity is 0.5 in the normlized intensity profile
% case 2
%  Extract the maximum peak from the filtered profile
%   Detailed explanation goes here


[m n k]=size(Normprofile);%m:norm_intensity,n:number,k:dorsal\ventral
Hbboundary=zeros(n,2);

%k=1;
switch method

case 1
Xmin=0.3; Xmax=0.55; Xbin=0.001;
Pmin=ceil(Xmin/Xbin)+1; Pmax=ceil(Xmax/Xbin)+1;
xboundary=Xmin:Xbin:Xmax;


  for i=1:n
   %  for i=[79,80];
  for j=1:k
 
      IntBoundary=Normprofile(Pmin:Pmax,i,j);
      %XBoundary1=xboundary(IntBoundary>0.45 & IntBoundary<0.55);
      XBoundary1=xboundary(IntBoundary>0.45*max(Normprofile(300:600,i,j)) & IntBoundary<0.55*max(Normprofile(300:600,i,j)));%ǰ��pattern�������һ���λ��
      XBoundary1=XBoundary1';
      if length(XBoundary1)==1|length(XBoundary1)==0
            Hbboundary(i,j)= 0;
        else
      splits = kmeans(XBoundary1,2);
        Boundary1 = XBoundary1(splits==1);
        Boundary2 = XBoundary1(splits==2);
        B1=nanmean(Boundary1);
        B2=nanmean(Boundary2);
        Hbboundary(i,j)=max(B1,B2);
      end
   %   IntBoundary=Normprofile(Pmin:Pmax,i,2);
   %   XBoundary1=xboundary(IntBoundary>0.45 & IntBoundary<0.55);
    %  Hbboundary(i,2)=nanmean(XBoundary1);
  end
  end
  
case 2
    mph=0.001; np=1; mpd=300; threshold=0;  
    Boundaryprofile=zeros(m, n ,k);
    
 for i=1:n
 for j=1:k
  
     Boundaryprofile(:,i,j)=inpaint_nans(Filterboundary(Normprofile(:,i,j)));
     [~,locs]=findpeaks(Boundaryprofile(:,i,j),'minpeakheight',mph,'minpeakdistance',mpd,'threshold',threshold,'npeaks',np);
     if ~isempty(locs)
     Hbboundary(i,j)=locs/1000;
     else
     Hbboundary(i,j)=0;
     end
 end    
 end

end

end
