# Supplementary material for: The dynamic transmission of positional information in stau- mutants during Drosophila embryogenesis
Source: eLife. 2020 Jun 8;9:e54276. doi: 10.7554/eLife.54276 (PMC7332292; doi:10.7554/eLife.54276)
Supplement: Source code 1. [file elife-54276-code1.zip › SourceCode-06032020/ImageAnglysis/get_Axis.m]

function [x_top,y_top,x_back,y_back]=get_Axis(I_mask)

% INPUT
%
% I_embryo - matrix containing the image of the embryo
% I_mask - matrix containg the mask of the embryo
%
% OUTPUT
%
% x_top,y_top,x_back,y_back - positions of the top and the back of the
% AP axis
%
% REVISION HISTORY
%
% 05/24/10 Written by Julien Dubuis

L=bwlabel(I_mask);
Props=regionprops(L,'Extrema');

ext=Props.Extrema;

x_top=round(ext(8,1));

y_top=round(0.5*(ext(7,2)+ext(8,2)));

y_back=y_top;


L2=bwlabel(I_mask(y_top,:));
Props2=regionprops(L2,'Extrema');
ext2=Props2.Extrema;
x_back=round(ext2(3,1));


% figure, imshow(imadjust(I_embryo)), title('Please double-click on the head of the embryo and press Enter')
% 
% pause
% 
% [x y]=getpts;
% 
% x_top_bis=round(x);
% y_top_bis=round(y);
% 
% close
% 
% figure, imshow(imadjust(I_embryo)), title('Please double-click on the tail of the embryo and press Enter')
% 
% pause
% 
% [x y]=getpts;
% 
% x_back_bis=round(x);
% y_back_bis=round(y);
% 
% close
end
