# Supplementary material for: The dynamic transmission of positional information in stau- mutants during Drosophila embryogenesis
Source: eLife. 2020 Jun 8;9:e54276. doi: 10.7554/eLife.54276 (PMC7332292; doi:10.7554/eLife.54276)
Supplement: Source code 1. [file elife-54276-code1.zip › SourceCode-06032020/ImageAnglysis/findHbPpeak_ThresMaxMethod_7Eve.m]

function Peakpositions= findHbPpeak_ThresMaxMethod_7Eve(normprofile,Emindlist,mph,mpd,threshold,numofpeaks)
%UNTITLED Summary of this function goes here
%   Detailed explanation goes here
%This requires the first peak to be accurate, or all other peaks could be
%shifted

if ~exist('mph') || isempty(mph), mph = 0.2; end   % minimum peak height
if ~exist('mpd') || isempty(mpd), mpd = 150; end   % minimum peak distance
if ~exist('threshold') || isempty(threshold), threshold = 20; end
if ~exist('numofpeaks') || isempty(numofpeaks), numofpeaks = 1; end


%numofEm=size(Eveprofile,2);
numofEm=length(Emindlist);
Peakpositions=zeros(numofEm,1,2);
level=0.9;
 for i=1:size(normprofile,2)
     level_d=level*max(normprofile([100:1000]));
     binsize_d=find(normprofile([700:1000])>level_d);
     Peakpositions(i,:,1)=round(median(700+binsize_d))/1000;
     
     level_v=level*max(normprofile([700:1000]));
     binsize_v=find(normprofile([700:1000])>level_v);
     Peakpositions(i,:,2)=round(median(700+binsize_v))/1000;
     
     Emprofile.Em(i).HbPPeakposition=Peakpositions(i,:,:);


 end
Emprofile.HbPPeak_7Eve=Peakpositions;
 save Emprofile Emprofile
end
