# Supplementary material for: The dynamic transmission of positional information in stau- mutants during Drosophila embryogenesis
Source: eLife. 2020 Jun 8;9:e54276. doi: 10.7554/eLife.54276 (PMC7332292; doi:10.7554/eLife.54276)
Supplement: Source code 1. [file elife-54276-code1.zip › SourceCode-06032020/ImageAnglysis/Imge_fliplr.m]

filelist = dir('image_resize*.tif');
fileNames = {filelist.name}';
numfiles=length(fileNames);

for i = 1:numfiles
    im = fileNames{i};
    Am = imread(im);
    Newim = fliplr(Am);
    Newname = strcat('New',im);
    imwrite(Newim,Newname);
end
